# Supplementary material for: Transcriptomic data indicating differential expressed genes between HIV-1 Associated Nephropathy (HIVAN) mouse model (Tg26) and wildtype mice
Source: Data Brief. 2020 Apr 17;30:105562. doi: 10.1016/j.dib.2020.105562 (PMC7186506; doi:10.1016/j.dib.2020.105562)
Supplement: Supplementary file 1 [file mmc1.xml]

<?xml version="1.0" encoding="utf-8" standalone="no"?>
<data>
  <datasets>
    <author>msharma3@kumc.edu</author>
    <type>1</type>
    <dataset>
      <name>Differences between the gene expression in kidneys of Tg26 mice and wild type mice</name>
      <caption />
      <description>The data describes differential gene expression in the kidneys of 3 month old Tg26 mouse model of HIV associated nephropathy (n=6)and compares it to the wildtype littermate control (n=4).</description>
      <filetype>
        <name />
      </filetype>
      <filesize />
      <source>0</source>
      <sourcename>Original Data</sourcename>
      <access>
        <type>1</type>
        <name>Data available in data repository</name>
        <reponame>sequence read archive (SRA)</reponame>
        <PersistentId />
        <deeplinkurl>https://trace.ncbi.nlm.nih.gov/Traces/study/?acc=PRJNA578136</deeplinkurl>
      </access>
    </dataset>
  </datasets>
</data>
